# Supplementary material for: BDCD: a comprehensive Brain Disease Cell-cell communication Database
Source: Database (Oxford). 2026 Apr 2;2026:baag017. doi: 10.1093/database/baag017 (PMC13044719; doi:10.1093/database/baag017)
Supplement: baag017_Supplemental_File [file baag017_supplemental_file.xlsx]

## Sheet: Table1
db_serial	ref_label	dataset_title	sub_dataset_info	omics_type	protocol	ref_title	dataset_abstract	condition_name	subject_num	cell_num	st_spot_num	female_percent	race_white_percent	case_num	control_num	source	dataset_url	sra_id	platform_id	platform_name	age_death	region_short_name	region_full_name	disease_short_name	disease_full_name	sub_disease_short_name	sub_disease_full_name	database	year	cell_type	pubmed_id	citation	affiliation	country
BS000101	Anderson et al.,2023	Single nucleus multiomics identifies ZEB1 and MAFB as candidate regulators of Alzheimer's disease-specific cis regulatory elements	Single nucleus multiomics identifies ZEB1 and MAFB as candidate regulators of Alzheimer's disease-specific cis regulatory elements	snRNA-seq	10X Genomics	Single nucleus multiomics identifies ZEB1 and MAFB as candidate regulators of Alzheimer's disease-specific cis-regulatory elements.	Cell type-specific transcriptional differences between brain tissues from donors with Alzheimer‘s Disease (AD) and unaffected controls have been well-documented, but few studies have rigorously interrogated the regulatory mechanisms responsible for these alterations. We performed single nucleus multiomics (snRNA-seq + snATAC-seq) on 105,332 nuclei isolated from cortical tissues from 7 AD and 8 un…	AD_vs_Control	15	105332		53.3	100	7	8	GSE214637	https://www.ncbi.nlm.nih.gov/geo/query/acc.cgi?acc=GSE214637	PRJNA887727	GPL24676	Illumina NovaSeq 6000 (Homo sapiens)	55-92	DLPFC	Dorsolateral Prefrontal Cortex	AD	Alzheimer's Disease	LOAD	Late-Onset Alzheimer's Disease	GEO	2023	Astrocyte; Endothelial; Excitatory; Inhibitory; Microglia; Oligodendrocyte; OPC; Pericyte	36950385	Anderson AG, et al. Single nucleus multiomics identifies ZEB1 and MAFB as candidate regulators of Alzheimer's disease-specific cis-regulatory elements. Cell Genom. 2023. 3(3):100263.	HudsonAlpha Institute for Biotechnology, Huntsville, AL, USA.	USA
BS000201	SEA-AD	Integrated multimodal cell atlas of Alzheimer’s disease	Integrated multimodal cell atlas of Alzheimer’s disease	snRNA-seq	10X Genomics	Integrated multimodal cell atlas of Alzheimer’s disease	The Seattle Alzheimer's Disease Brain Cell Atlas (SEA-AD) consortium strives to gain a deep molecular and cellular understanding of the early pathogenesis of Alzheimer's disease and is funded by the National Institutes on Aging (NIA U19AG060909). The SEA-AD datasets available here comprise single cell profiling (transcriptomics and epigenomics) and quantitative neuropathology. To explore gene exp…	AD_vs_Control; Sex; Braak_Stage; APOE	84	1337353		60.7	96.4	75	9	syn26223298	https://www.synapse.org/Synapse:syn26223298		GPL24676	Illumina NovaSeq 6000 (Homo sapiens)	65-90+	MTG	Middle Temporal Gyrus	AD	Alzheimer's Disease	LOAD	Late-Onset Alzheimer's Disease	Synapse	2024	Astrocyte; Endothelial; Excitatory; Inhibitory; Microglia; Oligodendrocyte; OPC; VLMC	39402379	Gabitto MI, et al. Integrated multimodal cell atlas of Alzheimer's disease. Nat Neurosci. 2024, 27(12):2366-2383.	Allen Institute for Brain Science, Seattle, WA, USA.	USA
BS000301	Mathys et al., 2024	Single-cell multiregion dissection of Alzheimer's disease - Prefrontal Cortex	Single-cell multiregion dissection of Alzheimer’s disease - Prefrontal Cortex	snRNA-seq	10X Genomics	Proteomic changes in Alzheimer's disease associated with progressive Aβ plaque and tau tangle pathologies	Proteomics can shed light on the dynamic and multifaceted alterations in neurodegenerative disorders like Alzheimer's disease (AD). Combining radioligands measuring β-amyloid (Aβ) plaques and tau tangles with cerebrospinal fluid proteomics, we uncover molecular events mirroring different stages of AD pathology in living humans. We found 127 differentially abundant proteins (DAPs) across the AD sp…	AD_vs_Control; Sex; Braak_Stage; APOE	48	254721		24	-	24	24	syn52293442	https://www.synapse.org/Synapse:syn52293442				75-90+	PFC	Prefrontal Cortex	AD	Alzheimer's Disease	LOAD	Late-Onset Alzheimer's Disease	Synapse	2024	Astrocyte; Endothelial; Excitatory; Inhibitory; Microglia; Oligodendrocyte; OPC; Pericyte	39187705	Pichet Binette A, Gaiteri C, Wennström M, Kumar A, Hristovska I, Spotorno N, Salvadó G, Strandberg O, Mathys H, Tsai LH, Palmqvist S, Mattsson-Carlgren N, Janelidze S, Stomrud E, Vogel JW, Hansson O. Proteomic changes in Alzheimer's disease associated with progressive Aβ plaque and tau tangle pathologies. Nat Neurosci. 2024. 27(10):1880-1891.	Lund University; SUNY Upstate Medical University; Rush University; MIT; University of Pittsburgh School of Medicine	Sweden; USA
BS000302	Mathys et al., 2024	Single-cell multiregion dissection of Alzheimer’s disease - Angular Gyrus	Single-cell multiregion dissection of Alzheimer’s disease - Angular Gyrus	snRNA-seq	10X Genomics	Proteomic changes in Alzheimer's disease associated with progressive Aβ plaque and tau tangle pathologies	Proteomics can shed light on the dynamic and multifaceted alterations in neurodegenerative disorders like Alzheimer's disease (AD). Combining radioligands measuring β-amyloid (Aβ) plaques and tau tangles with cerebrospinal fluid proteomics, we uncover molecular events mirroring different stages of AD pathology in living humans. We found 127 differentially abundant proteins (DAPs) across the AD sp…	AD_vs_Control; Sex; Braak_Stage; APOE	48	220409		24	-	24	24	syn52293442	https://www.synapse.org/Synapse:syn52293442				75-90+	AG	Angular Gyrus	AD	Alzheimer's Disease	LOAD	Late-Onset Alzheimer's Disease	Synapse	2024	Astrocyte; Endothelial; Excitatory; Inhibitory; Microglia; Oligodendrocyte; OPC; Pericyte	39187705	Pichet Binette A, Gaiteri C, Wennström M, Kumar A, Hristovska I, Spotorno N, Salvadó G, Strandberg O, Mathys H, Tsai LH, Palmqvist S, Mattsson-Carlgren N, Janelidze S, Stomrud E, Vogel JW, Hansson O. Proteomic changes in Alzheimer's disease associated with progressive Aβ plaque and tau tangle pathologies. Nat Neurosci. 2024. 27(10):1880-1891.	Lund University; SUNY Upstate Medical University; Rush University; MIT; University of Pittsburgh School of Medicine	Sweden; USA
BS000303	Mathys et al., 2024	Single-cell multiregion dissection of Alzheimer’s disease - Entorhinal Cortex	Single-cell multiregion dissection of Alzheimer’s disease - Entorhinal Cortex	snRNA-seq	10X Genomics	Proteomic changes in Alzheimer's disease associated with progressive Aβ plaque and tau tangle pathologies	Proteomics can shed light on the dynamic and multifaceted alterations in neurodegenerative disorders like Alzheimer's disease (AD). Combining radioligands measuring β-amyloid (Aβ) plaques and tau tangles with cerebrospinal fluid proteomics, we uncover molecular events mirroring different stages of AD pathology in living humans. We found 127 differentially abundant proteins (DAPs) across the AD sp…	AD_vs_Control; Sex; Braak_Stage; APOE	48	221493		24	-	24	24	syn52293442	https://www.synapse.org/Synapse:syn52293442				75-90+	EC	Entorhinal Cortex	AD	Alzheimer's Disease	LOAD	Late-Onset Alzheimer's Disease	Synapse	2024	Astrocyte; Endothelial; Excitatory; Inhibitory; Microglia; Oligodendrocyte; OPC; Pericyte	39187705	Pichet Binette A, Gaiteri C, Wennström M, Kumar A, Hristovska I, Spotorno N, Salvadó G, Strandberg O, Mathys H, Tsai LH, Palmqvist S, Mattsson-Carlgren N, Janelidze S, Stomrud E, Vogel JW, Hansson O. Proteomic changes in Alzheimer's disease associated with progressive Aβ plaque and tau tangle pathologies. Nat Neurosci. 2024. 27(10):1880-1891.	Lund University; SUNY Upstate Medical University; Rush University; MIT; University of Pittsburgh School of Medicine	Sweden; USA
BS000304	Mathys et al., 2024	Single-cell multiregion dissection of Alzheimer’s disease - Hippocampus	Single-cell multiregion dissection of Alzheimer’s disease - Hippocampus	snRNA-seq	10X Genomics	Proteomic changes in Alzheimer's disease associated with progressive Aβ plaque and tau tangle pathologies	Proteomics can shed light on the dynamic and multifaceted alterations in neurodegenerative disorders like Alzheimer's disease (AD). Combining radioligands measuring β-amyloid (Aβ) plaques and tau tangles with cerebrospinal fluid proteomics, we uncover molecular events mirroring different stages of AD pathology in living humans. We found 127 differentially abundant proteins (DAPs) across the AD sp…	AD_vs_Control; Sex; Braak_Stage; APOE	48	221415		24	-	24	24	syn52293442	https://www.synapse.org/Synapse:syn52293442				75-90+	HIP	Hippocampus	AD	Alzheimer's Disease	LOAD	Late-Onset Alzheimer's Disease	Synapse	2024	Astrocyte; Endothelial; Excitatory; Inhibitory; Microglia; Oligodendrocyte; OPC; Pericyte	39187705	Pichet Binette A, Gaiteri C, Wennström M, Kumar A, Hristovska I, Spotorno N, Salvadó G, Strandberg O, Mathys H, Tsai LH, Palmqvist S, Mattsson-Carlgren N, Janelidze S, Stomrud E, Vogel JW, Hansson O. Proteomic changes in Alzheimer's disease associated with progressive Aβ plaque and tau tangle pathologies. Nat Neurosci. 2024. 27(10):1880-1891.	Lund University; SUNY Upstate Medical University; Rush University; MIT; University of Pittsburgh School of Medicine	Sweden; USA
BS000305	Mathys et al., 2024	Single-cell multiregion dissection of Alzheimer’s disease - Midtemporal Cortex	Single-cell multiregion dissection of Alzheimer’s disease - Midtemporal Cortex	snRNA-seq	10X Genomics	Proteomic changes in Alzheimer's disease associated with progressive Aβ plaque and tau tangle pathologies	Proteomics can shed light on the dynamic and multifaceted alterations in neurodegenerative disorders like Alzheimer's disease (AD). Combining radioligands measuring β-amyloid (Aβ) plaques and tau tangles with cerebrospinal fluid proteomics, we uncover molecular events mirroring different stages of AD pathology in living humans. We found 127 differentially abundant proteins (DAPs) across the AD sp…	AD_vs_Control; Sex; Braak_Stage; APOE	48	227412		24	-	24	24	syn52293442	https://www.synapse.org/Synapse:syn52293442				75-90+	MTC	Midtemporal Cortex	AD	Alzheimer's Disease	LOAD	Late-Onset Alzheimer's Disease	Synapse	2024	Astrocyte; Endothelial; Excitatory; Inhibitory; Microglia; Oligodendrocyte; OPC; Pericyte	39187705	Pichet Binette A, Gaiteri C, Wennström M, Kumar A, Hristovska I, Spotorno N, Salvadó G, Strandberg O, Mathys H, Tsai LH, Palmqvist S, Mattsson-Carlgren N, Janelidze S, Stomrud E, Vogel JW, Hansson O. Proteomic changes in Alzheimer's disease associated with progressive Aβ plaque and tau tangle pathologies. Nat Neurosci. 2024. 27(10):1880-1891.	Lund University; SUNY Upstate Medical University; Rush University; MIT; University of Pittsburgh School of Medicine	Sweden; USA
BS000306	Mathys et al., 2024	Single-cell multiregion dissection of Alzheimer’s disease - Thalamus	Single-cell multiregion dissection of Alzheimer’s disease - Thalamus	snRNA-seq	10X Genomics	Proteomic changes in Alzheimer's disease associated with progressive Aβ plaque and tau tangle pathologies	Proteomics can shed light on the dynamic and multifaceted alterations in neurodegenerative disorders like Alzheimer's disease (AD). Combining radioligands measuring β-amyloid (Aβ) plaques and tau tangles with cerebrospinal fluid proteomics, we uncover molecular events mirroring different stages of AD pathology in living humans. We found 127 differentially abundant proteins (DAPs) across the AD sp…	AD_vs_Control; Sex; Braak_Stage; APOE	48	207625		24	-	24	24	syn52293442	https://www.synapse.org/Synapse:syn52293442				75-90+	TH	Thalamus	AD	Alzheimer's Disease	LOAD	Late-Onset Alzheimer's Disease	Synapse	2024	Astrocyte; Endothelial; Excitatory; Inhibitory; Microglia; Oligodendrocyte; OPC; Pericyte	39187705	Pichet Binette A, Gaiteri C, Wennström M, Kumar A, Hristovska I, Spotorno N, Salvadó G, Strandberg O, Mathys H, Tsai LH, Palmqvist S, Mattsson-Carlgren N, Janelidze S, Stomrud E, Vogel JW, Hansson O. Proteomic changes in Alzheimer's disease associated with progressive Aβ plaque and tau tangle pathologies. Nat Neurosci. 2024. 27(10):1880-1891.	Lund University; SUNY Upstate Medical University; Rush University; MIT; University of Pittsburgh School of Medicine	Sweden; USA
BS000401	Morabito et al., 2021	Single-nucleus chromatin accessibility and transcriptomic characterization of Alzheimer’s disease	Single-nucleus chromatin accessibility and transcriptomic characterization of Alzheimer’s disease	snRNA-seq	10X Genomics	Single-nucleus chromatin accessibility and transcriptomic characterization of Alzheimer’s disease	The gene-regulatory landscape of the brain is highly dynamic in health and disease, coordinating a menagerie of biological processes across¬ distinct cell-types. Here, we present a multi-omic single-nucleus study of 191,890 nuclei in late-stage Alzheimer’s Disease (AD), accessible through our intuitive web portal, profiling chromatin accessibility and gene expression in the same biological sample…	AD_vs_Control	19	39901		45	-	12	8	GSE174367	https://www.ncbi.nlm.nih.gov/geo/query/acc.cgi?acc=GSE174367	PRJNA729525	GPL24676	Illumina NovaSeq 6000 (Homo sapiens)	74-90+	PFC	Prefrontal Cortex	AD	Alzheimer's Disease	LOAD	Late-Onset Alzheimer's Disease	GEO	2021	Astrocyte; Endothelial; Excitatory; Inhibitory; Microglia; Oligodendrocyte; OPC; VLMC	34239132	Morabito S, et al. Single-nucleus chromatin accessibility and transcriptomic characterization of Alzheimer's disease. Nat Genet. 2021. 53(8):1143-1155.	The Regents of the University of California	USA
BS000501	Mathys et al., 2019	The Single-cell transcriptomic analysis of Alzheimer’s disease (snRNAseqPFC_BA10) Study	The Single-cell transcriptomic analysis of Alzheimer’s disease (snRNAseqPFC_BA10) Study	snRNA-seq	10X Genomics	Single-cell transcriptomic analysis of Alzheimer’s disease	This study provides data as described in Single-cell transcriptomic analysis of Alzheimer's disease. 48 brain specimens were selected from the the Religious Orders Study and Memory and Aging Project (ROSMAP), based on the following selection criteria: 24 individuals with elevated β-amyloid and other pathological hallmarks of AD, and 24 individuals with no or very low Aβ burden or other pathologie…	AD_vs_Control	48	35721		50	-	24	24	syn18485175	https://www.synapse.org/Synapse:syn18485175				75-90+	PFC	Prefrontal Cortex	AD	Alzheimer's Disease	LOAD	Late-Onset Alzheimer's Disease	ROSMAP; Synapse	2019	Astrocyte; Excitatory; Inhibitory; Microglia; Oligodendrocyte; OPC	31042697	Mathys H, et al. Single-cell transcriptomic analysis of Alzheimer's disease. Nature. 2019. 570(7761):332-337.	MIT; Broad Institute of MIT and Harvard; Harvard medical School; Rush University	USA
BS000601	Fujita et al., 2024	Cell subtype-specific effects of genetic variation in the Alzheimer's disease brain	Cell subtype-specific effects of genetic variation in the Alzheimer's disease brain	snRNA-seq	10X Genomics	Cell subtype-specific effects of genetic variation in the Alzheimer's disease brain	The relationship between genetic variation and gene expression in brain cell types and subtypes remains understudied. Here, we generated single-nucleus RNA sequencing data from the neocortex of 424 individuals of advanced age; we assessed the effect of genetic variants on RNA expression in cis (cis-expression quantitative trait loci) for seven cell types and 64 cell subtypes using 1.5 million tra…	AD_vs_Control	424	1585486		67.9	100	265	159	syn31512863	https://www.synapse.org/Synapse:syn31512863			Illumina HiSeq X; Illumina NovaSeq 6000 system	67-90+	DLPFC	Dorsolateral Prefrontal Cortex	AD	Alzheimer's Disease	LOAD	Late-Onset Alzheimer's Disease	Synapse	2024	Astrocyte; Endothelial; Excitatory; Fibroblast; Inhibitory; Macrophage; Microglia; Monocyte; Oligodendrocyte; OPC; Pericyte; SMC	38514782	Fujita M, et al. Cell subtype-specific effects of genetic variation in the Alzheimer's disease brain. Nat Genet. 2024. 56(4):605-614.	Columbia University Irving Medical Center; Broad Institute of MIT and Harvard; Rush University Medical Center; The Hebrew University of Jerusalem; Genentech; Columbia University; University of California; University of British Columbia; Parker Institute for Cancer Immunotherapy; University of Washington	USA; Israe; Canada
BS000701	Mathys et al., 2023	Single-cell atlas reveals correlates of high cognitive function, dementia, and resilience to Alzheimer’s disease pathology	Single-cell atlas reveals correlates of high cognitive function, dementia, and resilience to Alzheimer’s disease pathology	snRNA-seq	10X Genomics	Single-cell atlas reveals correlates of high cognitive function, dementia, and resilience to Alzheimer's disease pathology	Alzheimer's disease (AD) is the most common cause of dementia worldwide, but the molecular and cellular mechanisms underlying cognitive impairment remain poorly understood. To address this, we generated a single-cell transcriptomic atlas of the aged human prefrontal cortex covering 2.3 million cells from postmortem human brain samples of 427 individuals with varying degrees of AD pathology and co…	AD_vs_Control; Sex; Braak_Stage; APOE	427	2349141		50.4	99.5	238	189	syn52293417	https://www.synapse.org/Synapse:syn52293417			NextSeq 500/550 High Output v2 kits (150 cycles) or NovaSeq 6000 S2 Reagent Kits	70-90+	DLPFC	Dorsolateral Prefrontal Cortex	AD	Alzheimer's Disease	LOAD	Late-Onset Alzheimer's Disease	Synapse	2023	Astrocyte; Endothelial; Excitatory; Inhibitory; Microglia; Oligodendrocyte; OPC; Pericyte	37774677	Mathys H, et al. Single-cell atlas reveals correlates of high cognitive function, dementia, and resilience to Alzheimer's disease pathology. Cell. 2023. 186(20):4365-4385.e27.	MIT; University of Pittsburgh; Rush Alzheimer's Disease Center	USA
BS000801	Grubman et al., 2019	A single-cell atlas of the human cortex reveals drivers of transcriptional changes in Alzheimer’s disease in specific cell subpopulations	A single-cell atlas of the human cortex reveals drivers of transcriptional changes in Alzheimer’s disease in specific cell subpopulations	snRNA-seq	10X Genomics	A single-cell atlas of entorhinal cortex from individuals with Alzheimer's disease reveals cell-type-specific gene expression regulation.	There is currently little information about how individual cell types contribute to Alzheimer‘s disease (AD). Here, we applied single-nucleus RNA-seq (snRNA-seq) on the entorhinal cortex from control and AD brains of twelve individuals, yielding a total of 13,214 high quality nuclei. We detail cell-type-specific gene expression patterns, unveiling how transcriptional changes in specific cell subp…	AD_vs_Control	8	17110		33.3	-	6	6	GSE138852	https://www.ncbi.nlm.nih.gov/geo/query/acc.cgi?acc=GSE138852	SRP225693	GPL18573	Illumina NextSeq 500 (Homo sapiens)	67-91	EC	Entorhinal Cortex	AD	Alzheimer's Disease	LOAD	Late-Onset Alzheimer's Disease	GEO	2019	Astrocyte; Excitatory; Inhibitory; Microglia; Oligodendrocyte; OPC; VLMC	31768052	Grubman A, et al. A single-cell atlas of entorhinal cortex from individuals with Alzheimer's disease reveals cell-type-specific gene expression regulation. Nat Neurosci. 2019. 22(12):2087-2097.	Monash University; Monash Biomedicine Discovery Institute; Duke-National University of Singapore Medical School; The University of Melbourn; The University of Western Australia; The Harry Perkins Institute of Medical Research; Monash Biomedicine Discovery Institut	Australia; Singapore
BS000901	Lau et al., 2020	Single-nucleus transcriptome analysis reveals dysregulation of angiogenic endothelial cells and neuroprotective glia in Alzheimer's disease	Single-nucleus transcriptome analysis reveals dysregulation of angiogenic endothelial cells and neuroprotective glia in Alzheimer's disease	snRNA-seq	10X Genomics	Single-nucleus transcriptome analysis reveals dysregulation of angiogenic endothelial cells and neuroprotective glia in Alzheimer‘s disease	Alzheimer‘s disease (AD) is the most common form of dementia but has no effective treatment. A comprehensive investigation of cell-type-specific responses and cellular heterogeneity in AD is required to provide precise molecular and cellular targets for therapeutic development. Accordingly, we perform single-nucleus transcriptome analysis of 169,496 nuclei from the prefrontal cortical samples of …	AD_vs_Control	21	123744		33.3	-	12	9	GSE157827	https://www.ncbi.nlm.nih.gov/geo/query/acc.cgi?acc=GSE157827	SRP282056	GPL24676	Illumina NovaSeq 6000 (Homo sapiens)	60-94	PFC	Prefrontal Cortex	AD	Alzheimer's Disease	LOAD	Late-Onset Alzheimer's Disease	GEO	2020	Astrocyte; Endothelial; Excitatory; Inhibitory; Microglia; Oligodendrocyte; OPC; VLMC	32989152	Lau SF, et al. Single-nucleus transcriptome analysis reveals dysregulation of angiogenic endothelial cells and neuroprotective glia in Alzheimer's disease. Proc Natl Acad Sci U S A. 2020. 117(41):25800-25809.	The Hong Kong University of Science and Technology	China
BS001001	Liu et al., 2025	Zhao lab in house dataset for Alzheimer's Disease - Prefrontal Cortex	Zhao lab in house dataset for Alzheimer's Disease - Prefrontal Cortex	snRNA-seq	10X Genomics	Zhao lab in house dataset for Alzheimer's Disease - Prefrontal Cortex	Zhao lab in house dataset for Alzheimer's Disease - Prefrontal Cortex	sEOAD_vs_Control; Sex	10	26973		30	100	5	5	GSE272082	https://www.ncbi.nlm.nih.gov/geo/query/acc.cgi?acc=GSE272082	PRJNA1135080	GPL24676	Illumina NovaSeq 6000 (Homo sapiens),GPL34281	42-64	PFC	Prefrontal Cortex	AD	Alzheimer's Disease	EOAD	Early-Onset Alzheimer's Disease	GEO	2025	Astrocyte; Excitatory; Inhibitory; Microglia; Oligodendrocyte; OPC; VLMC/Pericyte	41406216	Liu A, Citu C, Enduru N, Chen X, Manuel AM, Sinha T, Gorski D, Fernandes BS, Yu M, Schulz PE, Simon LM, Soto C, Zhao Z (2024) Single-nucleus multiomics reveals the disrupted regulatory programs in three brain regions of sporadic early-onset Alzheimer's disease. bioRxiv [Preprint]. 2024 Jun 29:2024.06.25.600720. doi: 10.1101/2024.06.25.600720.	UTHealth Houston	USA
BS001002	Liu et al., 2025	Zhao lab in house dataset for Alzheimer's Disease -Entorhinal Cortex	Zhao lab in house dataset for Alzheimer's Disease -Entorhinal Cortex	snRNA-seq	10X Genomics	Zhao lab in house dataset for Alzheimer's Disease -Entorhinal Cortex	Zhao lab in house dataset for Alzheimer's Disease -Entorhinal Cortex	sEOAD_vs_Control; Sex	10	23793		30	100	5	5	GSE272082	https://www.ncbi.nlm.nih.gov/geo/query/acc.cgi?acc=GSE272082	PRJNA1135080	GPL24676	Illumina NovaSeq 6000 (Homo sapiens),GPL34281	42-64	EC	Entorhinal Cortex	AD	Alzheimer's Disease	EOAD	Early-Onset Alzheimer's Disease	GEO	2025	Astrocyte; Excitatory; Inhibitory; Microglia; Oligodendrocyte; OPC; VLMC/Pericyte	41406216	Liu A, Citu C, Enduru N, Chen X, Manuel AM, Sinha T, Gorski D, Fernandes BS, Yu M, Schulz PE, Simon LM, Soto C, Zhao Z (2024) Single-nucleus multiomics reveals the disrupted regulatory programs in three brain regions of sporadic early-onset Alzheimer's disease. bioRxiv [Preprint]. 2024 Jun 29:2024.06.25.600720. doi: 10.1101/2024.06.25.600720.	UTHealth Houston	USA
BS001003	Liu et al., 2025	Zhao lab in house dataset for Alzheimer's Disease - Hippocampus	Zhao lab in house dataset for Alzheimer's Disease - Hippocampus	snRNA-seq	10X Genomics	Zhao lab in house dataset for Alzheimer's Disease - Hippocampus	Zhao lab in house dataset for Alzheimer's Disease - Hippocampus	sEOAD_vs_Control; Sex	10	25417		30	100	5	5	GSE272082	https://www.ncbi.nlm.nih.gov/geo/query/acc.cgi?acc=GSE272082	PRJNA1135080	GPL24676	Illumina NovaSeq 6000 (Homo sapiens),GPL34281	42-64	HIP	Hippocampus	AD	Alzheimer's Disease	EOAD	Early-Onset Alzheimer's Disease	GEO	2025	Astrocyte; Excitatory; Inhibitory; Microglia; Oligodendrocyte; OPC; VLMC/Pericyte	41406216	Liu A, Citu C, Enduru N, Chen X, Manuel AM, Sinha T, Gorski D, Fernandes BS, Yu M, Schulz PE, Simon LM, Soto C, Zhao Z (2024) Single-nucleus multiomics reveals the disrupted regulatory programs in three brain regions of sporadic early-onset Alzheimer's disease. bioRxiv [Preprint]. 2024 Jun 29:2024.06.25.600720. doi: 10.1101/2024.06.25.600720.	UTHealth Houston	USA
BS001201	Zhou et al., 2020	Human and mouse single-nucleus transcriptomics reveal TREM2-dependent and TREM2-independent cellular responses in Alzheimer’s disease	Human and mouse single-nucleus transcriptomics reveal TREM2-dependent and TREM2-independent cellular responses in Alzheimer’s disease	snRNA-seq	10x Genomics	Human and mouse single-nucleus transcriptomics reveal TREM2-dependent and TREM2-independent cellular responses in Alzheimer's disease	Glia have been implicated in Alzheimer's disease (AD) pathogenesis. Variants of the microglia receptor triggering receptor expressed on myeloid cells 2 (TREM2) increase AD risk, and activation of disease-associated microglia (DAM) is dependent on TREM2 in mouse models of AD. We surveyed gene-expression changes associated with AD pathology and TREM2 in 5XFAD mice and in human AD by single-nucleus …	AD_vs_Control	32	46670		52.3	-	21	11	syn21125841	https://www.synapse.org/Synapse:syn21125841			Illumina sequencers	77-101	DLPFC	Dorsolateral Prefrontal Cortex	AD	Alzheimer's Disease	LOAD	Late-Onset Alzheimer's Disease	Synapse	2020	Astrocyte; Endothelial; Excitatory; Inhibitory; Microglia; Oligodendrocyte; OPC; VLMC	31932797	Zhou Y, et al. Human and mouse single-nucleus transcriptomics reveal TREM2-dependent and TREM2-independent cellular responses in Alzheimer's disease. Nat Med. 2020, 26(1):131-142.	Washington University; Bluefin Biomedicine; NanoString; University of Brescia; University of Missouri-St. Louis; ITMO University; Niigata University; Rush University Medical Center	USA; Italy; Russia; Japan
BS001301	Leng et al., 2021	Molecular characterization of selectively vulnerable neurons in Alzheimer‘s Disease	Molecular characterization of selectively vulnerable neurons in Alzheimer’s Disease - Superior Frontal Gyrus	snRNA-seq	10x Genomics	Molecular characterization of selectively vulnerable neurons in Alzheimer's disease	Alzheimer’s disease (AD) is characterized by the selective vulnerability of specific neuronal populations, the molecular signatures of which are largely unknown. To identify and characterize selectively vulnerable neuronal populations, we used single-nucleus RNA sequencing to profile the caudal entorhinal cortex and the superior frontal gyrus – brain regions where neurofibrillary inclusions and n…	AD_vs_Control	10	50436		0	100	7	3	GSE147528	https://www.ncbi.nlm.nih.gov/geo/query/acc.cgi?acc=GSE147528	SRP254025	GPL24676	Illumina NovaSeq 6000 (Homo sapiens)	50-91	SFG	Superior Frontal Gyrus	AD	Alzheimer's Disease	LOAD	Late-Onset Alzheimer's Disease	GEO	2021	Astrocyte; Endothelial; Excitatory; Inhibitory; Microglia; Oligodendrocyte; OPC; VLMC	33432193	Leng K, et al. Molecular characterization of selectively vulnerable neurons in Alzheimer's disease. Nat Neurosci. 2021. 24(2):276-287.	University of California; Chan Zuckerberg Biohub; Universidade de São Paulo; University of Würzburg	USA; Brazil; Germany
BS001302	Leng et al., 2021	Molecular characterization of selectively vulnerable neurons in Alzheimer‘s Disease	Molecular characterization of selectively vulnerable neurons in Alzheimer’s Disease - Entorhinal Cortex	snRNA-seq	10x Genomics	Molecular characterization of selectively vulnerable neurons in Alzheimer's disease	Alzheimer’s disease (AD) is characterized by the selective vulnerability of specific neuronal populations, the molecular signatures of which are largely unknown. To identify and characterize selectively vulnerable neuronal populations, we used single-nucleus RNA sequencing to profile the caudal entorhinal cortex and the superior frontal gyrus – brain regions where neurofibrillary inclusions and n…	AD_vs_Control	10	44045		0	100	7	3	GSE147528	https://www.ncbi.nlm.nih.gov/geo/query/acc.cgi?acc=GSE147528	SRP254025	GPL24676	Illumina NovaSeq 6000 (Homo sapiens)	50-91	EC	Entorhinal Cortex	AD	Alzheimer's Disease	LOAD	Late-Onset Alzheimer's Disease	GEO	2021	Astrocyte; Endothelial; Excitatory; Inhibitory; Microglia; Oligodendrocyte; OPC; VLMC	33432193	Leng K, et al. Molecular characterization of selectively vulnerable neurons in Alzheimer's disease. Nat Neurosci. 2021. 24(2):276-287.	University of California; Chan Zuckerberg Biohub; Universidade de São Paulo; University of Würzburg	USA; Brazil; Germany
BS001101	Emanial., 2024	Single-cell genomics and regulatory networks for human brains	Single-cell genomics and regulatory networks for human brains - schizophrenia	snRNA-seq	10x Genomics	CellChat object containing ligand-receptor signaling patterns across cell types in schizophrenia individuals.	The authors developed a uniformly processed resource comprising >2.8 million nuclei from 388 individuals (brainscope.psychencode.org). The resource is based on harmonized cell typing, with 28 neuronal and non-neuronal cell types (registered against BICCN). Partitioning the expression variation within these types revealed higher cell-type variability than interindividual variability; this pattern …	SCZ_vs_Control	259	420903				77	182	brainSCOPE	https://brainscope.gersteinlab.org/data/c2c_network/SZBD-Kellis_annotated-SZ_cellchat.rds.gz	brainSCOPE				PFC	Prefrontal Cortex	SCZ	Schizophrenia	SCZ	Schizophrenia	brainSCOPE	2024	Astrocyte; Endothelial; Excitatory; Immune; Inhibitory; Microglia; Oligodendrocyte; OPC; Pericyte; SMC; VLMC	38781369	Emani PS, et al. Single-cell genomics and regulatory networks for 388 human brains. Science. 2024, 384(6698):eadi5199.	Yale University; University of Wisconsin-Madison; University of California; Allen Institute for Brain Science; Icahn School of Medicine at Mount Sina; Tempus Labs; University of Pennsylvania; Universitat de Barcelona; Cornell College; James J. Peters VA Medical Center; Chinese Academy of Sciences; UMass Chan Medical School; University of Washington; National University of Singapore; Veterans Affa…	USA; China; Singapore
BS001401	Emanial., 2024	Single-cell genomics and regulatory networks for human brains	Single-cell genomics and regulatory networks for human brains - bipolar disorder	snRNA-seq	10x Genomics	CellChat object containing ligand-receptor signaling patterns across cell types in bipolar disorder individuals.	The authors developed a uniformly processed resource comprising >2.8 million nuclei from 388 individuals (brainscope.psychencode.org). The resource is based on harmonized cell typing, with 28 neuronal and non-neuronal cell types (registered against BICCN). Partitioning the expression variation within these types revealed higher cell-type variability than interindividual variability; this pattern …	BD_vs_Control	216	401305				34	182	brainSCOPE	https://brainscope.gersteinlab.org/data/c2c_network/SZBD-Kellis_annotated-BD_cellchat.rds.gz	brainSCOPE				PFC	Prefrontal Cortex	BD	Bipolar Disorder	BD	Bipolar Disorder	brainSCOPE	2024	Astrocyte; Endothelial; Excitatory; Immune; Inhibitory; Microglia; Oligodendrocyte; OPC; Pericyte; SMC; VLMC	38781369	Emani PS, et al. Single-cell genomics and regulatory networks for 388 human brains. Science. 2024, 384(6698):eadi5199.	Yale University; University of Wisconsin-Madison; University of California; Allen Institute for Brain Science; Icahn School of Medicine at Mount Sina; Tempus Labs; University of Pennsylvania; Universitat de Barcelona; Cornell College; James J. Peters VA Medical Center; Chinese Academy of Sciences; UMass Chan Medical School; University of Washington; National University of Singapore; Veterans Affa…	USA; China; Singapore
BS001501	Otero-Garcia et al., 2022	Molecular signatures underlying neurofibrillary tangle susceptibility in Alzheimer‘s disease	Molecular signatures underlying neurofibrillary tangle susceptibility in Alzheimer’s disease	Single-soma RNA-sequencing	10x Genomics	Single-soma transcriptomics of tangle-bearing neurons in Alzheimer's disease reveals the signatures of tau-associated synaptic dysfunction	Tau aggregation in neurofibrillary tangles (NFTs) is closely associated with neurodegeneration and cognitive decline in Alzheimer‘s disease (AD). However, the molecular signatures that distinguish between aggregation-prone and aggregation-resistant cell states are unknown. We developed methods for the high-throughput isolation and transcriptome profiling of single somas with NFTs fro?m human AD b…	AD_vs_Control	16	61640		50	-	8	8	GSE129308	https://www.ncbi.nlm.nih.gov/geo/query/acc.cgi?acc=GSE129308	SRP190819	GPL24676	Illumina NovaSeq 6000 (Homo sapiens)	66-93	PFC	Prefrontal Cortex	AD	Alzheimer's Disease	LOAD	Late-Onset Alzheimer's Disease	GEO	2022	Astrocyte; Endothelial; Excitatory; Inhibitory; Microglia; Oligodendrocyte; OPC	35882228	Otero-Garcia M, et al. Molecular signatures underlying neurofibrillary tangle susceptibility in Alzheimer's disease. Neuron. 2022. 110(18):2929-2948.e8.	Stanford University; University of California; First Affiliated Hospital of Xi'an Jiaotong University;	USA; China
BS001601	Sadick et al., 2022	Single nuclei transcriptomic profiling of human astrocytes and oligodendrocytes in Alzheimer‘s disease	Single nuclei transcriptomic profiling of human astrocytes and oligodendrocytes in Alzheimer's disease	snRNA-seq	10x Genomics	Astrocytes and oligodendrocytes undergo subtype-specific transcriptional changes in Alzheimer's disease.	This SuperSeries is composed of the SubSeries listed below.	AD_vs_Control	14	38651		43.7	-	10	6	GSE167494	https://www.ncbi.nlm.nih.gov/geo/query/acc.cgi?acc=GSE167494	PRJNA704812	GPL24676	Illumina NovaSeq 6000 (Homo sapiens)	56-100	PFC	Prefrontal Cortex	AD	Alzheimer's Disease	LOAD	Late-Onset Alzheimer's Disease	GEO	2022	Astrocyte; Endothelial; Excitatory; Inhibitory; Microglia; Oligodendrocyte; OPC; VLMC	35381189	Sadick JS, et al. Astrocytes and oligodendrocytes undergo subtype-specific transcriptional changes in Alzheimer's disease. Neuron. 2022. 110(11):1788-1805.e10.	NYU Grossman School of Medicine	USA
BS001701	Gamche et al., 2023	Integrative single-nucleus multi-omics analysis prioritizes candidate cis and trans regulatory networks and their target genes in Alzheimer’s disease brain	Integrative single-nucleus multi-omics analysis prioritizes candidate cis and trans regulatory networks and their target genes in Alzheimer's disease brain	snRNA-seq	10x Genomics	Integrative single-nucleus multi-omics analysis prioritizes candidate cis and trans regulatory networks and their target genes in Alzheimer's disease brains	Authors present the largest parallel single-nucleus (sn) multi-omics study to simultaneously profile gene expression (snRNA-seq) and chromatin accessibility (snATAC-seq) to date, using nuclei from 12 normal and 12 LOAD brains. We identified cell subtype clusters based on gene expression and chromatin accessibility profiles and characterized cell subtype-specific LOAD-associated differentially exp…	EOAD_vs_Control	24	202223		50	100	12	12	syn50996869	https://www.synapse.org/Synapse:syn50996869			Illumina® Platforms and sequencing	60-95	TC	Temporal Cortex	AD	Alzheimer's Disease	LOAD	Late-Onset Alzheimer's Disease	Synapse	2023	Astrocyte; Excitatory; Inhibitory; Microglia; Oligodendrocyte; OPC	37789374	Gamache J, et al. Integrative single-nucleus multi-omics analysis prioritizes candidate cis and trans regulatory networks and their target genes in Alzheimer's disease brains. Cell Biosci. 2023. 13(1):185.	Duke University Medical Center;	USA
BS001801	Tsartsalis et al., 2024	A single nuclear transcriptomic characterisation of mechanisms responsible for impaired angiogenesis and blood-brain barrier function in Alzheimer’s diseas - Entorhinal Cortex	A single nuclear transcriptomic characterisation of mechanisms responsible for impaired angiogenesis and blood-brain barrier function in Alzheimer’s diseas - Entorhinal Cortex	snRNA-seq	10x Genomics	A single nuclear transcriptomic characterisation of mechanisms responsible for impaired angiogenesis and blood-brain barrier function in Alzheimer’s diseas	Brain perfusion and blood-brain barrier (BBB) integrity are reduced early in Alzheimer's disease (AD). We performed single nucleus RNA sequencing of vascular cells isolated from AD and non-diseased control brains to characterise pathological transcriptional signatures responsible for this. We show that endothelial cells (EC) are enriched for expression of genes associated with susceptibility to A…	AD_vs_Control	18	64756		51.9	-	9	9	syn36812517	https://www.synapse.org/Synapse:syn36812517			Illumina HiSeq 4000	78-80	EC	Entorhinal Cortex	AD	Alzheimer's Disease	LOAD	Late-Onset Alzheimer's Disease	Synapse	2024	Astrocyte; Endothelial; Excitatory; Inhibitory; Microglia; Oligodendrocyte; OPC	38472200	Tsartsalis, S, et al. A single nuclear transcriptomic characterisation of mechanisms responsible for impaired angiogenesis and blood-brain barrier function in Alzheimer’s disease. Nat Commun. 2024. 15(1):2243.	Imperial College London; University of Geneva; University of Oxford; Cardiff University; University of Auckland; University of Bordeaux; University of Edinburgh; University of Bristol; Imperial College London	UK; Switzerland; New Zealand; France
BS001802	Tsartsalis et al., 2024	A single nuclear transcriptomic characterisation of mechanisms responsible for impaired angiogenesis and blood-brain barrier function in Alzheimer’s diseas - Somatosensory Cortex	A single nuclear transcriptomic characterisation of mechanisms responsible for impaired angiogenesis and blood-brain barrier function in Alzheimer’s diseas - Somatosensory Cortex	snRNA-seq	10x Genomics	A single nuclear transcriptomic characterisation of mechanisms responsible for impaired angiogenesis and blood-brain barrier function in Alzheimer’s diseas	Brain perfusion and blood-brain barrier (BBB) integrity are reduced early in Alzheimer's disease (AD). We performed single nucleus RNA sequencing of vascular cells isolated from AD and non-diseased control brains to characterise pathological transcriptional signatures responsible for this. We show that endothelial cells (EC) are enriched for expression of genes associated with susceptibility to A…	AD_vs_Control	18	88372		51.9	-	9	9	syn36812517	https://www.synapse.org/Synapse:syn36812517			Illumina HiSeq 4000	78-80	SSC	Somatosensory Cortex	AD	Alzheimer's Disease	LOAD	Late-Onset Alzheimer's Disease	Synapse	2024	Astrocyte; Endothelial; Excitatory; Inhibitory; Microglia; Oligodendrocyte; OPC	38472200	Tsartsalis, S, et al. A single nuclear transcriptomic characterisation of mechanisms responsible for impaired angiogenesis and blood-brain barrier function in Alzheimer’s disease. Nat Commun. 2024. 15(1):2243.	Imperial College London; University of Geneva; University of Oxford; Cardiff University; University of Auckland; University of Bordeaux; University of Edinburgh; University of Bristol; Imperial College London	UK; Switzerland; New Zealand; France
BS001901	Almeida et al., 2024	Single Nucleus RNA Sequencing Distinguishes an Autosomal Dominant Form of Alzheimer's Disease from Sporadic Disease [snRNA-seq]	Single Nucleus RNA Sequencing Distinguishes an Autosomal Dominant Form of Alzheimer's Disease from Sporadic Disease [snRNA-seq]	snRNA-seq	10x Genomics	Single-nucleus RNA sequencing demonstrates an autosomal dominant Alzheimer's disease profile and possible mechanisms of disease protection	The heterogeneous etiology of Alzheimer‘s disease (AD) challenges therapeutic development. Understanding cell type gene expression specificity and local spatial contributions to different AD etiologies is instrumental to optimize therapeutic strategies for precision medicine. In this study, we compared cell-specific transcriptomes from the frontal cortex of carriers with the autosomal dominant mu…	fAD_vs_Control; sAD_vs_fAD	16	28435		48.2	-	8	8	GSE222494	https://www.ncbi.nlm.nih.gov/geo/query/acc.cgi?acc=GSE222494	PRJNA922210	GPL24676	Illumina NovaSeq 6000 (Homo sapiens)	38-91	PFC	Prefrontal Cortex	AD	Alzheimer's Disease	fAD	Familial Alzheimer's Disease	GEO	2024	Astrocyte; Endothelial; Excitatory; Inhibitory; Microglia; Oligodendrocyte; OPC; Pericyte	38417436	Almeida MC, et al. Single-nucleus RNA sequencing demonstrates an autosomal dominant Alzheimer's disease profile and possible mechanisms of disease protection. Neuron. 2024. 112(11):1778-1794.e7.	University of California; University Medical Center Hamburg-Eppendor; Universidad de Antioquia;	USA; Brazil; Colombia; Germany
BS001902	Almeida et al., 2024	Single Nucleus RNA Sequencing Distinguishes an Autosomal Dominant Form of Alzheimer's Disease from Sporadic Disease [snRNA-seq]	Single Nucleus RNA Sequencing Distinguishes an Autosomal Dominant Form of Alzheimer's Disease from Sporadic Disease [snRNA-seq]	snRNA-seq	10x Genomics	Single-nucleus RNA sequencing demonstrates an autosomal dominant Alzheimer's disease profile and possible mechanisms of disease protection	The heterogeneous etiology of Alzheimer‘s disease (AD) challenges therapeutic development. Understanding cell type gene expression specificity and local spatial contributions to different AD etiologies is instrumental to optimize therapeutic strategies for precision medicine. In this study, we compared cell-specific transcriptomes from the frontal cortex of carriers with the autosomal dominant mu…	sAD_vs_Control; sAD_vs_fAD	17	37815		48.2	-	9	8	GSE222494	https://www.ncbi.nlm.nih.gov/geo/query/acc.cgi?acc=GSE222494	PRJNA922210	GPL24676	Illumina NovaSeq 6000 (Homo sapiens)	38-91	PFC	Prefrontal Cortex	AD	Alzheimer's Disease	sAD	Sporadic Alzheimer's Disease	GEO	2024	Astrocyte; Endothelial; Excitatory; Inhibitory; Microglia; Oligodendrocyte; OPC; Pericyte	38417436	Almeida MC, et al. Single-nucleus RNA sequencing demonstrates an autosomal dominant Alzheimer's disease profile and possible mechanisms of disease protection. Neuron. 2024. 112(11):1778-1794.e7.	University of California; University Medical Center Hamburg-Eppendor; Universidad de Antioquia;	USA; Brazil; Colombia; Germany
BS002001	Smajic et al., 2022	Single cell atlas of the human midbrain reveals cell state specific to Parkinson's disease	Single cell atlas of the human midbrain reveals cell state specific to Parkinson's disease	snRNA-seq	10x Genomics	Single cell atlas of the human midbrain reveals cell state specific to Parkinson¡¯s disease	Using single-nucleus RNA sequencing, we profiled postmortem midbrain tissue from Idiopathic Parkinson's Disease patients and matched controls.	AD_vs_Control	11	27597		18	-	5	6	GSE157783	https://www.ncbi.nlm.nih.gov/geo/query/acc.cgi?acc=GSE157783	SRP281977	GPL24676	Illumina NovaSeq 6000 (Homo sapiens)	66-93	Midbrain	Midbrain	PD	Parkinson's Disease	PD	Parkinson's Disease	GEO	2022	Astrocyte; Endothelial; Excitatory; Inhibitory; Microglia; Oligodendrocyte; OPC; VLMC/Pericyte	34805149	Badanjak K, et al. iPSC-Derived Microglia as a Model to Study Inflammation in Idiopathic Parkinson's Disease. Front Cell Dev Biol. 2021. 9:740758.	University of Luxembourg; Centre Hospitalier de Luxembourg (CHL); Max Planck Institute for Molecular Biomedicine; University of Oxford; University of Lübeck	Luxembourg; Germany
BS002101	Xu et al., 2023	Human striatal glia differentially contribute to AD and PD-specific neurodegeneration	Human striatal glia differentially contribute to AD and PD-specific neurodegeneration	snRNA-seq	10x Genomics	Human striatal glia differentially contribute to AD- and PD-specific neurodegeneration	Alzheimer disease (AD) and Parkinson disease (PD) are the two most common forms of neurodegenerative diseases without effective disease modifying treatments. Despite decades of intensive research, the molecular mechanism of neurodegeneration remains uncertain. We performed the first single-nucleus transcriptome comparison between AD and PD brains.	PD_vs_Control	8	10879		50	-	4	4	GSE161045	https://www.ncbi.nlm.nih.gov/geo/query/acc.cgi?acc=GSE161045	SRP291578	GPL24676	Illumina NovaSeq 6000 (Homo sapiens)	69-85.4	PTMN	Posterior Temporal & Middle Neural	PD	Parkinson's Disease	PD	Parkinson's Disease	GEO	2023	Astrocyte; Endothelial; Excitatory; Inhibitory; Microglia; Oligodendrocyte; OPC; VLMC/Pericyte	36993867	Xu J, et al. Human striatal glia differentially contribute to AD- and PD-specific neurodegeneration. Nat Aging. 2023. 3(3):346-365.	Washington University; University of Wisconsin-Madison; University of the Philippines Manila	USA; Philippines
BS002102	Xu et al., 2023	Human striatal glia differentially contribute to AD and PD-specific neurodegeneration	Human striatal glia differentially contribute to AD and PD-specific neurodegeneration	snRNA-seq	10x Genomics	Human striatal glia differentially contribute to AD- and PD-specific neurodegeneration	Alzheimer disease (AD) and Parkinson disease (PD) are the two most common forms of neurodegenerative diseases without effective disease modifying treatments. Despite decades of intensive research, the molecular mechanism of neurodegeneration remains uncertain. We performed the first single-nucleus transcriptome comparison between AD and PD brains.	AD_vs_Control	8	11436		50	-	4	4	GSE161045	https://www.ncbi.nlm.nih.gov/geo/query/acc.cgi?acc=GSE161045	SRP291578	GPL24676	Illumina NovaSeq 6000 (Homo sapiens)	69-85.4	PTMN	Posterior Temporal & Middle Neural	AD	Alzheimer's Disease	PD	Parkinson's Disease	GEO	2023	Astrocyte; Endothelial; Excitatory; Inhibitory; Microglia; Oligodendrocyte; OPC; VLMC/Pericyte	36993867	Xu J, et al. Human striatal glia differentially contribute to AD- and PD-specific neurodegeneration. Nat Aging. 2023. 3(3):346-365.	Washington University; University of Wisconsin-Madison; University of the Philippines Manila	USA; Philippines
BS002201	Schirmer et al., 2019	Neuronal vulnerability and multilineage diversity in multiple sclerosis	Neuronal vulnerability and multilineage diversity in multiple sclerosis	snRNA-seq	10x Genomics	Neuronal vulnerability and multilineage diversity in multiple sclerosis	Multiple sclerosis (MS) is a neuroinflammatory disease with a relapsing-remitting disease course at early stages, distinct lesion characteristics in cortical grey versus subcortical white matter and neurodegeneration at chronic stages. Here we used single-nucleus RNA sequencing to assess changes in expression in multiple cell lineages in MS lesions and validated the results using multiplex in sit…	MS_vs_Control	20	96402		57.16	-	12	9	SRA: SRP199470 BioProject: PRJNA544731	https://www.ncbi.nlm.nih.gov/bioproject/PRJNA544731	PRJNA544731		Illumina HiSeq 2500	34-82	CCx	Cerebral Cortex	MS	Multiple Sclerosis	MS	Multiple Sclerosis	SRA	2019	Astrocyte; Endothelial; Excitatory; Inhibitory; Microglia; Oligodendrocyte; OPC; VLMC	31316211	Schirmer, L, et al. (2019). Neuronal vulnerability and multilineage diversity in multiple sclerosis. Nature. 2019.573:7772 573, 75-82.	University of California; University of Cambridge; University of Heidelberg; University Medical Center Hamburg-Eppendorf; University of Massachusetts Medical School;	USA; UK; Germany
BS002301	Absinta et al., 2021	A lymphocyte-microglia-astrocyte axis in chronic active multiple sclerosis	A lymphocyte-microglia-astrocyte axis in chronic active multiple sclerosis	snRNA-seq	10x Genomics	A lymphocyte-microglia-astrocyte axis in chronic active multiple sclerosis	The failure of multiple sclerosis lesions to resolve in the months after they form leads to smouldering demyelination and axon degeneration (chronic active/slowly expanding lesions). To define mechanisms underlying this disabling, progressive neurodegenerative state, and to foster development of new therapeutics, we used MRI-informed single-nucleus RNA sequencing to profile the edge of demyelinat…	MS_vs_Control	21	99639		25	-	5	3	GSE180759	https://www.ncbi.nlm.nih.gov/geo/query/acc.cgi?acc=GSE180759	SRP329679	GPL16791	Illumina HiSeq 2500 (Homo sapiens)	44-60	Multiple	Multiple Regions	MS	Multiple Sclerosis	MS	Multiple Sclerosis	GEO	2021	Astrocyte; Endothelial; Excitatory; Inhibitory; Microglia; Oligodendrocyte; OPC; VLMC	34497421	Absinta M, et al. A lymphocyte-microglia-astrocyte axis in chronic active multiple sclerosis. Nature. 2021. 597(7878):709-714.	Johns Hopkins University; National Institutes of Health; IRCCS San Raffaele Hospital and Vita-Salute San Raffaele University; University of Massachusetts	USA; Italy
BT000101	Chen S, et al., 2022	Spatially resolved transcriptomics reveals genes associated with the vulnerability of middle temporal gyrus in Alzheimer’s disease	Spatially resolved transcriptomics reveals genes associated with the vulnerability of middle temporal gyrus in Alzheimer’s disease	Spatial transcriptomics	10x Genomics Visium	Spatially resolved transcriptomics reveals genes associated with the vulnerability of middle temporal gyrus in Alzheimer's disease	Human middle temporal gyrus (MTG) is a vulnerable brain region in early Alzheimer’s disease (AD), but little is known about the molecular mechanisms underlying this regional vulnerability. Here we utilize the 10x Visium platform to define the spatial transcriptomic profile in both AD and control (CT) MTG. We identify unique marker genes for cortical layers and the white matter, and layer-specific…	AD_vs_Control	6		23184	0		3	3	GSE220442	https://www.ncbi.nlm.nih.gov/geo/query/acc.cgi?acc=GSE220442	PRJNA909771	GPL24676	Illumina NovaSeq 6000 (Homo sapiens)	58-89	MTG	Middle Temporal Gyrus	AD	Alzheimer's Disease	LOAD	Late-Onset Alzheimer's Disease	GEO	2022	Astrocyte; Endothelia; Excitatory; Inhibitory; Microglia; Oligodendrocyte; Erythrocyte; Other_Neurons	36544231	Chen S, et al. Spatially resolved transcriptomics reveals genes associated with the vulnerability of middle temporal gyrus in Alzheimer's disease. Acta Neuropathol Commun 2022 Dec 21;10(1):188.	Ohio State University; UCL Queen Square Institute of Neurology; Abigail Wexner Research Institute at Nationwide Children's Hospital; Cedars-Sinai Medical Center; Banner Sun Health Research Institute	USA; UK
BT000201	Miyoshi E, et al., 2024	Single-nucleus RNA-Seq and spatial transcriptomics characterization of Alzheimer’s Disease and Down Syndrome	Single-nucleus RNA-Seq and spatial transcriptomics characterization of Alzheimer’s Disease and Down Syndrome	Spatial transcriptomics	10x Genomics Visium	Single-nucleus RNA-Seq and spatial transcriptomics characterization of Alzheimer’s Disease and Down Syndrome	The pathogenesis of Alzheimer's disease (AD) depends on environmental and heritable factors, with its molecular etiology still unclear. Here we present a spatial transcriptomic (ST) and single-nucleus transcriptomic survey of late-onset sporadic AD and AD in Down syndrome (DSAD). Studying DSAD provides an opportunity to enhance our understanding of the AD transcriptome, potentially bridging the g…	LOAD_vs_Control	20		58179			10	10	GSE233208	https://www.ncbi.nlm.nih.gov/geo/query/acc.cgi?acc=GSE233208	PRJNA975472	GPL24676	Illumina NovaSeq 6000 (Homo sapiens)	>65	MTG	Multiple Regions	AD	Alzheimer's Disease	LOAD	Late-Onset Alzheimer's Disease	GEO	2024	Astrocyte; Endothelia; Excitatory; Inhibitory; Microglia; Oligodendrocyte; Erythrocyte	39578645	Miyoshi E, Morabito S, Henningfield CM, Das S et al. Spatial and single-nucleus transcriptomic analysis of genetic and sporadic forms of Alzheimer's disease. Nat Genet. 2024. 56(12):2704-2717.	University of California	USA
BT000202	Miyoshi E, et al., 2024	Single-nucleus RNA-Seq and spatial transcriptomics characterization of Alzheimer’s Disease and Down Syndrome	Single-nucleus RNA-Seq and spatial transcriptomics characterization of Alzheimer’s Disease and Down Syndrome	Spatial transcriptomics	10x Genomics Visium	Single-nucleus RNA-Seq and spatial transcriptomics characterization of Alzheimer’s Disease and Down Syndrome	The pathogenesis of Alzheimer's disease (AD) depends on environmental and heritable factors, with its molecular etiology still unclear. Here we present a spatial transcriptomic (ST) and single-nucleus transcriptomic survey of late-onset sporadic AD and AD in Down syndrome (DSAD). Studying DSAD provides an opportunity to enhance our understanding of the AD transcriptome, potentially bridging the g…	EOAD_vs_Control	19		56432			9	10	GSE233208	https://www.ncbi.nlm.nih.gov/geo/query/acc.cgi?acc=GSE233208	PRJNA975472	GPL24676	Illumina NovaSeq 6000 (Homo sapiens)	>65	MTG	Multiple Regions	AD	Alzheimer's Disease	EOAD	Early-Onset Alzheimer's Disease	GEO	2024	Astrocyte; Endothelia; Excitatory; Inhibitory; Microglia; Oligodendrocyte; Erythrocyte	39578645	Miyoshi E, Morabito S, Henningfield CM, Das S et al. Spatial and single-nucleus transcriptomic analysis of genetic and sporadic forms of Alzheimer's disease. Nat Genet. 2024. 56(12):2704-2717.	University of California	USA
BT000203	Miyoshi E, et al., 2024	Single-nucleus RNA-Seq and spatial transcriptomics characterization of Alzheimer’s Disease and Down Syndrome	Single-nucleus RNA-Seq and spatial transcriptomics characterization of Alzheimer’s Disease and Down Syndrome	Spatial transcriptomics	10x Genomics Visium	Single-nucleus RNA-Seq and spatial transcriptomics characterization of Alzheimer’s Disease and Down Syndrome	The pathogenesis of Alzheimer's disease (AD) depends on environmental and heritable factors, with its molecular etiology still unclear. Here we present a spatial transcriptomic (ST) and single-nucleus transcriptomic survey of late-onset sporadic AD and AD in Down syndrome (DSAD). Studying DSAD provides an opportunity to enhance our understanding of the AD transcriptome, potentially bridging the g…	DSAD_vs_Control	20		56732			10	10	GSE233208	https://www.ncbi.nlm.nih.gov/geo/query/acc.cgi?acc=GSE233208	PRJNA975472	GPL24676	Illumina NovaSeq 6000 (Homo sapiens)	>65	MTG	Multiple Regions	AD	Alzheimer's Disease	DSAD	Down Syndrome Alzheimer's Disease	GEO	2024	Astrocyte; Endothelia; Excitatory; Inhibitory; Microglia; Oligodendrocyte; Erythrocyte	39578645	Miyoshi E, Morabito S, Henningfield CM, Das S et al. Spatial and single-nucleus transcriptomic analysis of genetic and sporadic forms of Alzheimer's disease. Nat Genet. 2024. 56(12):2704-2717.	University of California	USA
